# Supplementary material for: Identifying Candidate Protein Markers of Acute Kidney Injury in Acute Decompensated Heart Failure
Source: Int J Mol Sci. 2022 Jan 17;23(2):1009. doi: 10.3390/ijms23021009 (PMC8778509; doi:10.3390/ijms23021009)
Supplement: Supplementary file 1 [file ijms-23-01009-s001.zip]

Archive with 3 entries (3 files):
- Supplementary Data Protein masterfile Templeton et al.xlsx
- Supplementary Figures Templeton et al.pdf
- Supplementary Methods Templeton et al.pdf
